# Supplementary material for: Effect of Dietary L-Threonine and Toxin Binder on Performance, Blood Parameters, and Immune Response of Broilers Exposed to Aflatoxin B1
Source: Toxins (Basel). 2022 Mar 4;14(3):192. doi: 10.3390/toxins14030192 (PMC8951136; doi:10.3390/toxins14030192)
Supplement: Supplementary file 1 [file toxins-14-00192-s001.zip]

Archive with 1 entries (1 files):
- toxins-1588703-supplementary.pdf
